# Supplementary material for: Predicting noncontact injuries of professional football players using machine learning
Source: PLoS One. 2025 Jan 2;20(1):e0315481. doi: 10.1371/journal.pone.0315481 (PMC11694968; doi:10.1371/journal.pone.0315481)
Supplement: S1 File — (ZIP) [file pone.0315481.s002.zip]

Archive with 6 entries (6 files):
- jabbrv-ltwa-all.ldf
- jabbrv-ltwa-en.ldf
- jabbrv.sty
- main.tex
- naturemag-doi.bst
- wlscirep.cls
