# Supplementary material for: Predicting noncontact injuries of professional football players using machine learning
Source: PLoS One. 2025 Jan 2;20(1):e0315481. doi: 10.1371/journal.pone.0315481 (PMC11694968; doi:10.1371/journal.pone.0315481)
Supplement: S1 File — (ZIP) [file pone.0315481.s002.zip › main.tex]

\documentclass[fleqn,10pt]{wlscirep}
\usepackage[utf8]{inputenc}
\usepackage[T1]{fontenc}

%%% FOR REVIEW
%\usepackage{censor}
%%% FOR REVIEW


%%% EXTRA-PACKAGES REQUIRED TO COMPILE THE DOCUMENT
\usepackage{threeparttable} % Captions for tables
\usepackage{xltabular} % Longtable support
%%% EXTRA-PACKAGES REQUIRED TO COMPILE THE DOCUMENT

\begin{document}

\flushbottom

\thispagestyle{empty}

\section*{Supplementary Table S1}

\subsection*{Features' Rank According to the mRMR Method}

GPS and descriptive parameters used in this study, and selected by the low-variance method and sorted according to the mRMR method rank (first column), after using the $k$-means clustering algorithm.

\begin{xltabular}{\textwidth}{cX|cX}
	\toprule \multicolumn{1}{c}{\textbf{Rank}} & \multicolumn{1}{l}{\textbf{Feature name}} & \multicolumn{1}{|c}{\textbf{Rank}} & \multicolumn{1}{l}{\textbf{Feature name}} \\ \midrule
	\endfirsthead
	
	\multicolumn{4}{c}%
	{\tablename\ \thetable{}: Continued from the previous page} \\
	\toprule \multicolumn{1}{c}{\textbf{Rank}} & \multicolumn{1}{l}{\textbf{Feature name}} & \multicolumn{1}{|c}{\textbf{Rank}} & \multicolumn{1}{l}{\textbf{Feature name}} \\ \midrule 
	\endhead
	
	\multicolumn{4}{r}{{\textit{Continued on the next page.}}} \\
	\endfoot
	
	\bottomrule
	\endlastfoot
	
	1   &                                Player Corridor 1\textsuperscript{*} & 131 &                   Velocity Band 2 Total Duration              \\
	2   &                                Player Position 5\textsuperscript{*} & 132 &                           Player Load Per Minute              \\
	3   &                                  Type of Session\textsuperscript{*} & 133 &                   Velocity Band 2 Total Distance              \\
	4   &                                  Competition NOS\textsuperscript{*} & 134 &                   Velocity Band 1 Total Distance              \\
	5   &  Velocity Band 3 Recovery Band 5 Total No. Efforts & 135 &  Velocity Band 4 Distance Band 4 Total No. Efforts              \\
	6   &                                Player Position 2\textsuperscript{*} & 136 &                   Acceleration Band 5 Distance \%              \\
	7   &                                       Day Week 4\textsuperscript{*} & 137 &  Velocity Band 5 Distance Band 3 Total No. Efforts              \\
	8   &             Acceleration Band 5 Average Duration & 138 &  Velocity Band 5 Recovery Band 5 Total No. Efforts              \\
	9   &                                Player Position 6\textsuperscript{*} & 139 &                               Player Load (Slow)              \\
	10  &                                       Day Week 6\textsuperscript{*} & 140 &                Player Load Band 5 Total Distance              \\
	11  &              Velocity Band 4 Max Effort Distance & 141 &                         IMA Impacts Band 5 Count              \\
	12  &                                       Result 3.0\textsuperscript{*} & 142 &                          Total Acceleration Load              \\
	13  &                                       Day Week 3\textsuperscript{*} & 143 &           Acceleration Band 4 Total Effort Count              \\
	14  &             Acceleration Band 5 Average Distance & 144 &               Velocity Band 4 Total Effort Count              \\
	15  &                                       Day Week 5\textsuperscript{*} & 145 &                   Acceleration Band 4 Duration \%              \\
	16  &                                 Peak Player Load & 146 &               Acceleration Band 2 Total Distance              \\
	17  &             Acceleration Band 4 Average Duration & 147 &  Velocity Band 4 Distance Band 3 Total No. Efforts              \\
	18  &                                Player Corridor 2\textsuperscript{*} & 148 &           Acceleration Band 1 Total Effort Count              \\
	19  &                                Player Position 3\textsuperscript{*} & 149 &  Velocity Band 5 Distance Band 2 Total No. Efforts              \\
	20  &          Player Load Band 2 Average Effort Count & 150 &               Velocity Band 3 Total Effort Count              \\
	21  &                                       Result 1.0\textsuperscript{*} & 151 &                    Player Load Band 4 Distance \%              \\
	22  &                                       Result 0.0\textsuperscript{*} & 152 &               Velocity Band 2 Total Effort Count              \\
	23  &         Acceleration Band 4 Average Effort Count & 153 &                             Profile Max Velocity              \\
	24  &                         IMA Impacts Band 6 Count & 154 &                         IMA Impacts Band 1 Count              \\
	25  &                                 Average Distance & 155 &  Velocity Band 2 Recovery Band 1 Total No. Efforts              \\
	26  &                 Velocity Band 1 Average Duration & 156 &              Player Load Band 4 Average Distance              \\
	27  &             Acceleration Band 4 Average Distance & 157 &            Metabolic Power Band 1 Total Duration              \\
	28  &              Player Load Band 1 Average Distance & 158 &              Velocity Band 6 Max Effort Distance              \\
	29  &  Velocity Band 3 Recovery Band 3 Total No. Efforts & 159 &           Acceleration Band 5 Total Effort Count              \\
	30  &                                       Day Week 2\textsuperscript{*} & 160 &                                  Max Vel (\% Max)              \\
	31  &                      Average Player Load (1D Up) & 161 &                    Player Load Band 3 Distance \%              \\
	32  &         Acceleration Band 5 Average Effort Count & 162 &                 IMA Impacts Band 2 Average Count              \\
	33  &                 IMA Impacts Band 6 Average Count & 163 &              Velocity Band 5 Max Effort Distance              \\
	34  &                              Average Player Load & 164 &                   Acceleration Band 5 Duration \%              \\
	35  &                 Velocity Band 1 Average Distance & 165 &           Acceleration Band 3 Total Effort Count              \\
	36  &                    Average Player Load (1D Side) & 166 &            Player Load Band 3 Total Effort Count              \\
	37  &                         RHIE Bout Recovery - Max & 167 &                    Player Load Band 2 Distance \%              \\
	38  &                 Velocity Band 4 Average Distance & 168 &             Velocity Band 6 Average Effort Count              \\
	39  &                 Velocity Band 2 Average Duration & 169 &                           Player Load (1D Fwd \%)              \\
	40  &                     Average Player Load (1D Fwd) & 170 &          Player Load Band 5 Average Effort Count              \\
	41  &                 Velocity Band 4 Average Duration & 171 &                    Player Load Band 2 Duration \%              \\
	42  &                 Velocity Band 2 Average Distance & 172 &                Player Load Band 3 Total Distance              \\
	43  &              Player Load Band 2 Average Duration & 173 &                   Acceleration Band 4 Distance \%              \\
	44  &                       Average Player Load (Slow) & 174 &  Velocity Band 3 Recovery Band 1 Total No. Efforts              \\
	45  &                 Velocity Band 3 Average Duration & 175 &             Acceleration Band 1 Average Distance              \\
	46  &              Player Load Band 2 Average Distance & 176 &                                     Duration (m)\textsuperscript{*}              \\
	47  &                 IMA Impacts Band 3 Average Count & 177 &            Player Load Band 5 Total Effort Count              \\
	48  &  Velocity Band 4 Recovery Band 5 Total No. Efforts & 178 &               Acceleration Band 3 Total Distance              \\
	49  &                 Velocity Band 3 Average Distance & 179 &                Player Load Band 3 Total Duration              \\
	50  &             Velocity Band 2 Average Effort Count & 180 &                    Player Load Band 4 Duration \%              \\
	51  &         Acceleration Band 2 Average Effort Count & 181 &          Player Load Band 4 Average Effort Count              \\
	52  &  Velocity Band 5 Recovery Band 4 Total No. Efforts & 182 &                            Player Load Per Metre              \\
	53  &             Player Load Band 6 Total Player Load & 183 &                   Velocity Band 5 Total Duration              \\
	54  &  Velocity Band 3 Distance Band 4 Total No. Efforts & 184 &             Player Load Band 3 Total Player Load              \\
	55  &                         IMA Impacts Band 3 Count & 185 &                            Player Load (1D Up \%)              \\
	56  &                       Velocity Band 4 Distance \% & 186 &  Velocity Band 6 Distance Band 3 Total No. Efforts              \\
	57  &             Velocity Band 3 Average Effort Count & 187 &                   Velocity Band 5 Total Distance              \\
	58  &  Velocity Band 2 Distance Band 4 Total No. Efforts & 188 &                Player Load Band 4 Total Distance              \\
	59  &                         IMA Impacts Band 4 Count & 189 &               Acceleration Band 5 Total Duration              \\
	60  &             Velocity Band 4 Average Effort Count & 190 &                 Velocity Band 6 Average Distance              \\
	61  &  Velocity Band 3 Recovery Band 4 Total No. Efforts & 191 &               Acceleration Band 3 Total Duration              \\
	62  &                 IMA Impacts Band 4 Average Count & 192 &                Player Load Band 4 Total Duration              \\
	63  &                       Velocity Band 3 Distance \% & 193 &  Velocity Band 3 Distance Band 2 Total No. Efforts              \\
	64  &              Player Load Band 1 Average Duration & 194 &                         IMA Impacts Band 2 Count              \\
	65  &         Acceleration Band 3 Average Effort Count & 195 &                          MII Distance Interval 2              \\
	66  &  Velocity Band 2 Recovery Band 2 Total No. Efforts & 196 &             Player Load Band 4 Total Player Load              \\
	67  &                       Velocity Band 3 Duration \% & 197 &  Velocity Band 5 Recovery Band 2 Total No. Efforts              \\
	68  &                                 Average Duration & 198 &                         Effort Velocity/Duration              \\
	69  &             Velocity Band 5 Average Effort Count & 199 &                     Effort Acceleration/Duration              \\
	70  &                   Velocity Band 3 Total Duration & 200 &               Acceleration Band 1 Total Distance              \\
	71  &  Velocity Band 4 Recovery Band 3 Total No. Efforts & 201 &                    Player Load Band 3 Duration \%              \\
	72  &                       Velocity Band 4 Duration \% & 202 &               Velocity Band 6 Total Effort Count              \\
	73  &           Acceleration Band 2 Total Effort Count & 203 &                          MII Distance Interval 3              \\
	74  &                   Velocity Band 3 Total Distance & 204 &                                   Total Duration              \\
	75  &             Acceleration Band 2 Average Distance & 205 &  Velocity Band 2 Distance Band 1 Total No. Efforts              \\
	76  &             Acceleration Band 3 Average Distance & 206 &                       Velocity Band 5 Duration \%              \\
	77  &                    Player Load Band 5 Distance \% & 207 &                    Player Load Band 1 Duration \%              \\
	78  &               Acceleration Band 5 Total Distance & 208 &  Velocity Band 5 Recovery Band 3 Total No. Efforts              \\
	79  &         Acceleration Band 6 Average Effort Count & 209 &  Velocity Band 6 Recovery Band 4 Total No. Efforts              \\
	80  &                Player Load Band 6 Total Distance & 210 &                       Velocity Band 2 Duration \%              \\
	81  &  Velocity Band 4 Recovery Band 2 Total No. Efforts & 211 &            Player Load Band 4 Total Effort Count              \\
	82  &            Player Load Band 2 Total Effort Count & 212 &                       MII Player Load Interval 3              \\
	83  &               Acceleration Band 4 Total Distance & 213 &  Velocity Band 3 Distance Band 1 Total No. Efforts              \\
	84  &             Acceleration Band 6 Average Distance & 214 &                                 RHIE Total Bouts              \\
	85  &              Player Load Band 6 Average Distance & 215 &                   Velocity Band 6 Total Distance              \\
	86  &                                   Exertion Index & 216 &                       Velocity Band 1 Duration \%              \\
	87  &            Metabolic Power Band 1 Total Distance & 217 &                       MII Player Load Interval 2              \\
	88  &                                   Total Distance & 218 &                          Player Load (1D Side \%)              \\
	89  &                        Exertion Index Per Minute & 219 &               Acceleration Band 6 Total Distance              \\
	90  &          Player Load Band 3 Average Effort Count & 220 &               Acceleration Band 6 Total Duration              \\
	91  &              Velocity Band 3 Max Effort Distance & 221 &                                              Age\textsuperscript{*}              \\
	92  &  Velocity Band 6 Recovery Band 5 Total No. Efforts & 222 &           Acceleration Band 6 Total Effort Count              \\
	93  &         Acceleration Band 1 Average Effort Count & 223 &                Player Load Band 1 Total Duration              \\
	94  &  Velocity Band 2 Distance Band 2 Total No. Efforts & 224 &               Acceleration Band 8 Total Distance              \\
	95  &  Velocity Band 3 Recovery Band 2 Total No. Efforts & 225 &                   Velocity Band 1 Total Duration              \\
	96  &                              Player Load (1D Up) & 226 &                   Acceleration Band 3 Distance \%              \\
	97  &                                 Maximum Velocity & 227 &                    Player Load Band 1 Distance \%              \\
	98  &                             Player Load (1D Fwd) & 228 &             Acceleration Band 7 Average Distance              \\
	99  &                Player Load Band 2 Total Distance & 229 &  Velocity Band 4 Recovery Band 1 Total No. Efforts              \\
	100 &                 IMA Impacts Band 5 Average Count & 230 &                                 Max Acceleration              \\
	101 &                                Total Player Load & 231 &                   Acceleration Band 3 Duration \%              \\
	102 &                   Velocity Band 4 Total Duration & 232 &  Velocity Band 5 Distance Band 4 Total No. Efforts              \\
	103 &  Velocity Band 3 Distance Band 3 Total No. Efforts & 233 &                      RHIE Efforts Per Bout - Max              \\
	104 &  Velocity Band 2 Recovery Band 3 Total No. Efforts & 234 &                       Acceleration Density Index              \\
	105 &                                 Player Load (2D) & 235 &  Velocity Band 5 Recovery Band 1 Total No. Efforts              \\
	106 &                              Meterage Per Minute & 236 &         Acceleration Band 7 Average Effort Count              \\
	107 &                 IMA Impacts Band 1 Average Count & 237 &                       RHIE Effort Recovery - Max              \\
	108 &                   Velocity Band 4 Total Distance & 238 &  Velocity Band 6 Distance Band 2 Total No. Efforts              \\
	109 &                Player Load Band 2 Total Duration & 239 &                       Velocity Band 5 Distance \%              \\
	110 &                 Velocity Band 5 Average Distance & 240 &                       Velocity Band 1 Distance \%              \\
	111 &              Player Load Band 3 Average Distance & 241 &                       Velocity Band 6 Distance \%              \\
	112 &                                 Competition Taça\textsuperscript{*} & 242 &  Velocity Band 4 Distance Band 1 Total No. Efforts              \\
	113 &                Player Load Band 1 Total Distance & 243 &                       Velocity Band 2 Distance \%              \\
	114 &                    Player Load Band 5 Duration \% & 244 &                                Player Position 4\textsuperscript{*}              \\
	115 &               Acceleration Band 4 Total Duration & 245 &  Velocity Band 6 Recovery Band 1 Total No. Efforts              \\
	116 &             Player Load Band 5 Total Player Load & 246 &              Velocity Band 2 Max Effort Distance              \\
	117 &  Velocity Band 2 Distance Band 3 Total No. Efforts & 247 &             Acceleration Band 8 Average Distance              \\
	118 &             Player Load Band 2 Total Player Load & 248 &                   Acceleration Band 6 Duration \%              \\
	119 &                         RHIE Bout Recovery - Min & 249 &               Acceleration Band 7 Total Distance              \\
	120 &                          MII Distance Interval 1 & 250 &           Acceleration Band 8 Total Effort Count              \\
	121 &                            Player Load (1D Side) & 251 &  Velocity Band 2 Recovery Band 4 Total No. Efforts              \\
	122 &              Player Load Band 5 Average Distance & 252 &                   Acceleration Band 7 Distance \%              \\
	123 &                                       Day Week 0\textsuperscript{*} & 253 &                   Acceleration Band 6 Distance \%              \\
	124 &                       MII Player Load Interval 1 & 254 &           Acceleration Band 7 Total Effort Count              \\
	125 &  Velocity Band 4 Distance Band 2 Total No. Efforts & 255 &  Velocity Band 2 Recovery Band 5 Total No. Efforts              \\
	126 &               Velocity Band 5 Total Effort Count & 256 &  Velocity Band 6 Recovery Band 3 Total No. Efforts              \\
	127 &             Player Load Band 1 Total Player Load & 257 &  Velocity Band 6 Recovery Band 2 Total No. Efforts              \\
	128 &  Velocity Band 4 Recovery Band 4 Total No. Efforts & 258 &         Acceleration Band 8 Average Effort Count              \\
	129 &              Player Load Band 3 Average Duration & 259 &                                    No. Exercises\textsuperscript{*}              \\
	130 &            Player Load Band 6 Total Effort Count & 260 &                                            Home?\textsuperscript{*}              \\
\end{xltabular}

\begin{tablenotes}
    \vspace{-0.5cm}
    \item[1]\textsuperscript{*}  Descriptive parameters added by the authors.
 \end{tablenotes}


\end{document}
